# Supplementary material for: Fragile X mental retardation 1 gene FMR1 promotes proliferation, migration, and invasion of gastric cancer cells via c-MYC
Source: J Transl Med. 2025 Nov 3;23:1210. doi: 10.1186/s12967-025-07140-8 (PMC12581516; doi:10.1186/s12967-025-07140-8)
Supplement: Supplementary file 3 — Additional file 3. [file 12967_2025_7140_MOESM3_ESM.csv]

AAAGTAGAGACGCACA_8 "AACCATGGTCCAAGTT_8" "AACTCTTAGATGCGAC_8" "AAGACCTAGTCCAGGA_8" "AAGGTTCAGTTAACGA_8" "ACACTGAAGAATCTCC_8" "ACATACGAGAAGGACA_8" "ACTATCTGTTGTACAC_8" "ACTATCTTCTGCTGTC_8" "ACTGAGTGTATCTGCA_8" "ACTGCTCTCAGGATCT_8" "ACTTACTTCTTGTATC_8" "ACTTTCAAGACTGTAA_8" "ACTTTCAAGTGTGAAT_8" "AGCGGTCCATTGCGGC_8" "AGCGTATAGAAGGACA_8" "AGCTCCTTCGGCGGTT_8" "AGGTCATCAATGGAAT_8" "AGTGGGAGTATGAAAC_8" "A…
HALLMARK_ADIPOGENESIS -0.296046650022768 -0.349390685943853 0.0183406805341031 -0.350065732370307 -0.2871510758267 -0.177098911555096 -0.26658310877584 -0.222631246695031 -0.20000604886932 -0.287272190240038 -0.246990507856383 -0.117197988884325 -0.147758184340725 -0.333463338122336 -0.224647907780244 -0.262394024321511 -0.295130494727819 -0.267418496601822 -0.244667224718697 -0.326980815100037 -…
HALLMARK_ALLOGRAFT_REJECTION -0.385620463948877 -0.424240907822726 -0.43104446834406 -0.399384745032057 -0.389991802365757 -0.456965900037594 -0.431190373886769 -0.480576393873421 -0.4069235849358 -0.370279730390058 -0.399784208504791 -0.448162283103172 -0.435251483198517 -0.454725308613539 -0.393072101280498 -0.418494505659326 -0.401255487027971 -0.432107561112788 -0.428663489144522 -0.389441916…
HALLMARK_ANDROGEN_RESPONSE -0.0636127635202824 -0.156028609653186 -0.0980101985419414 -0.213831820536931 -0.278316342840077 -0.14283695714902 -0.26926367127709 -0.0333927593299037 0.000942188873600591 -0.0956086839395236 -0.226013922027808 -0.0793077064092051 -0.0495159153340674 -0.276539749973425 -0.308796284107792 -0.0852933451816979 -0.256295897951868 -0.0675680780671101 -0.179020265117685 -0.…
HALLMARK_ANGIOGENESIS 0.172401569519925 0.348746424351897 -0.0148921572825692 0.322960179490445 0.33863655992104 0.185893234396038 0.242178964408714 0.104274289033332 0.174960468111637 0.37887765250834 0.178813036590791 0.128078111993365 0.205502128577267 0.266339640851573 0.207809577242679 0.350410878794294 0.299677978537503 0.104571422343907 0.2351504210408 0.216322323827593 0.213172891799385 0…
HALLMARK_APICAL_JUNCTION 0.127246402259428 0.0752344281896707 0.000949862976970139 0.078480806687898 0.0676782163251825 0.00158283441050003 0.00207278438114977 0.044304349875356 -0.00630805664383333 0.0612161409203811 0.0533692866889645 -0.00300238042471954 0.0646137823182597 0.0815966239092767 0.0361446130146827 0.0583482971543823 0.00739131808993948 0.10227593474998 0.0202581143646275 0.1414863…
HALLMARK_APICAL_SURFACE 0.200186208804931 0.286500464470501 0.217723795193215 0.213256293353838 0.257710301752738 0.203671775268524 0.213317467191059 0.140335883746687 0.194744633862321 0.242053104880681 0.22498563697481 0.0925807236366663 0.189129121222968 0.235479598376912 0.292941374868891 0.189334799182455 0.125543677179221 0.197580318597618 0.269680770650259 0.357132942617083 0.2780035293766…
HALLMARK_APOPTOSIS -0.184647326418186 -0.130704532850717 -0.13552704251406 -0.269388572907746 -0.148938989483014 -0.114057957642068 -0.0507770755977309 -0.00973359145058414 -0.255829442200343 -0.314273860870154 -0.141146237986934 -0.212914486572705 -0.236519991643532 -0.147678722916168 0.0251123869310108 -0.191375137947673 -0.220300283672447 -0.213023775655043 -0.191954584597444 -0.05544816108381…
HALLMARK_BILE_ACID_METABOLISM 0.210255065396036 0.22102840887131 0.220556069109522 0.276769166760074 0.283656611640593 0.223015278136777 0.104626046394886 0.179340910630687 0.209354316904973 0.309271408687373 0.26448634154834 0.153519199460623 0.271594309453534 0.286699056105751 0.185464411135715 0.246446241118908 0.194707928863996 0.229393751308923 0.250193551771953 0.232336859006158 0.218527379…
HALLMARK_CHOLESTEROL_HOMEOSTASIS -0.246077970180826 -0.34256862299521 -0.177867613043317 -0.42366520682971 -0.171559126694066 -0.169386883503116 -0.0280483463322233 -0.233338968674809 -0.357620036487305 -0.360907679623587 -0.132097458732265 -0.201529189447294 -0.199094819900231 0.0953327217200759 -0.182063833365042 -0.297213403349022 -0.340138571635804 -0.20171964340504 -0.134132758079884 -0.1413…
HALLMARK_COAGULATION 0.0325579052521342 0.0163981041717266 -0.108536703006956 0.0138067373586361 0.023373744975094 -0.0172117133245462 0.0293851032554358 -0.110156145204679 -0.0379665142827507 -0.0329800900637759 -0.00651071709640472 -0.0459381530764294 -0.0131813604785915 -0.0673837458990476 -0.117005016299346 0.0496546937878734 -0.0476064374906957 -0.0296304508256479 -0.0998306280875099 -0.0184…
HALLMARK_COMPLEMENT -0.0545045762940991 -0.0984132747343695 -0.225126550217886 -0.0943873657640981 -0.129288651554348 -0.0876207039474009 -0.168268109075456 -0.231792877160981 -0.138170930314688 -0.14502776019151 -0.123499336748391 -0.187431456297977 -0.17749089148687 -0.117009021237823 -0.193696878393907 -0.148851856767524 -0.189042153316407 -0.156956814848506 -0.172948153738082 -0.0573135058707…
HALLMARK_DNA_REPAIR -0.369229015312391 -0.262070313481571 -0.377103851012449 -0.388556165374755 -0.322860990892839 -0.447583326039182 -0.426723884046351 -0.321565271178902 -0.355851396672389 -0.400119229389939 -0.413870800351922 -0.313135154458041 -0.357141656476481 -0.49388133095516 -0.507438232443028 -0.474530756712758 -0.415307999639576 -0.386820331921261 -0.406647576489592 -0.387779607946017 …
HALLMARK_E2F_TARGETS -0.353081638377617 -0.330713409682256 -0.291551601280964 -0.291508932252997 -0.146271789971738 -0.403757542880758 -0.236431629109285 -0.00424398827852984 -0.307102253472233 -0.262218763632724 -0.396817714270425 -0.307535888236992 -0.341993824869036 -0.336236446229597 -0.236913764944559 -0.338291506121387 -0.158916308352089 -0.224541335938032 -0.197713829377443 -0.328447732441…
HALLMARK_EPITHELIAL_MESENCHYMAL_TRANSITION 0.326643472521755 0.277849766349295 0.219384550649664 0.310371289417532 0.283038133723867 0.367807149579972 0.290088977912269 0.295000681519047 0.267270535391513 0.258535028167784 0.271813013826062 0.186804020929689 0.263548385893359 0.327079785120425 0.301215327340489 0.363675514535632 0.318833703928562 0.253752675388339 0.271741528866052 0.322925483002…
HALLMARK_ESTROGEN_RESPONSE_EARLY -0.0468040819154103 -0.0245042007070619 0.0462796603988981 -0.149788195559153 -0.0251680154704466 -0.0266508587340307 -0.0854525490636201 0.022175254372531 -0.0317456130388019 0.0128794106499234 -0.00200493883283777 -0.0599040876038695 -0.0684176245034126 0.0778482819372329 -0.00612490109187505 0.0299972945425807 -0.0328395942863756 -0.00198546936023382 0.07545331…
HALLMARK_ESTROGEN_RESPONSE_LATE -0.113206280163788 -0.0359943721985171 -0.0134216669635467 -0.224042523903921 -0.237823809766832 -0.0538063103416116 0.00697652377003005 0.00600372114346917 -0.117781462244301 -0.112576504929783 -0.0178330674349138 -0.166487480461924 -0.105033357116548 -0.0725093074573062 -0.0444292458055118 -0.0395386062126243 -0.0711025320348883 -0.130473695077302 0.0404742299097…
HALLMARK_FATTY_ACID_METABOLISM -0.262381145974842 -0.200588392926322 0.00261101916238127 -0.273024390304509 -0.233567121035182 -0.0840694188599991 -0.216334082762892 -0.316979826419342 -0.211934470760056 -0.321444685825319 -0.248248157467843 -0.129242164455395 -0.109212406120207 -0.119865204819618 -0.203839330742394 -0.227601140444971 -0.194300726408007 -0.0880227687897987 -0.163547732901987 -0.1…
HALLMARK_G2M_CHECKPOINT -0.206330918887387 -0.348874645946692 -0.108155255517986 -0.140923429780705 -0.148681735902347 -0.336705698613059 -0.0858253020804007 0.178932060327162 -0.190863027861842 -0.0730057014627262 -0.239636037378454 -0.155190553366235 -0.356638920576924 -0.204488359751665 -0.296100420218165 -0.222693103907194 -0.122144781919797 -0.0471415222945437 -0.196872291810343 -0.263692819…
HALLMARK_GLYCOLYSIS -0.151878959120948 -0.151387411275343 -0.0677746352918399 -0.270235974070849 -0.169975226305531 -0.201211481614764 -0.122612025243897 -0.189869784611464 -0.212205234145946 -0.162649600197395 -0.0936555170604922 -0.126645779705089 -0.23263565746825 -0.16295143518774 -0.203797631430796 -0.27101090369619 -0.133617622756882 -0.24747702921762 -0.0711000045691564 -0.0984627619371723…
HALLMARK_HEDGEHOG_SIGNALING 0.378826558076424 0.361284513805526 0.306608454700298 0.403106992089961 0.424334808550295 0.309748414176706 0.356659116576432 0.35709436030668 0.395180503689435 0.313992042933575 0.237455918939309 0.284773706013745 0.43358429167212 0.423204589203128 0.390052283929073 0.381907153308426 0.377895008384797 0.387323480035557 0.39122079100415 0.416951253484203 0.389397509441…
HALLMARK_HEME_METABOLISM -0.0663267989756311 -0.043097366815304 0.000772339017984042 -0.12457808613358 -0.120269900930945 -0.060562296419047 -0.0493775581513614 -0.0363001011010068 -0.081019439823469 -0.0992921211928299 -0.0730692558592259 -0.183133407288723 -0.136134083508756 -0.00231998582543422 -0.0814626473425546 0.0200202065684231 -0.164928718131584 -0.0600775334158365 -0.113867790792439 -0.…
HALLMARK_HYPOXIA -0.0494048483291336 -0.0674286541839234 0.0725122141278062 -0.168229917663165 0.0235260779374348 0.0401494931328697 0.037353563021562 -0.0148029026608447 -0.0551427700318003 -0.156201875705874 -0.0266249630186519 0.0442912336107811 -0.140636387128011 0.0561436435491897 -0.0569857310557549 -0.099458138002206 -0.0651866908513038 -0.0303857488567115 0.0617234630679173 -0.02315408076…
HALLMARK_IL2_STAT5_SIGNALING 0.0197270944905687 0.120723785245664 0.108751526541971 0.0207106609733946 0.0143003805672446 0.0824190942480159 0.0806368519827837 0.0408205315742919 0.0488218353557802 0.0208338175264715 0.0112999839382555 0.0504225404088838 0.0525508088438701 0.0869591843141222 0.0845426588481223 0.0637966419271704 0.0673722557168223 0.0971878982025555 0.0385541578753616 0.111128295…
HALLMARK_IL6_JAK_STAT3_SIGNALING 0.158028569794088 0.0223868563488663 0.12847580223439 0.110024337191929 0.0331143887495753 0.0236197413849071 0.108778504797788 0.147853212122476 0.0247948588630229 0.00291873472477702 0.014782214082581 0.0430870500695847 -0.0206066456599772 0.138461685906557 0.0910058861688613 0.0222010278394622 -0.0160995871478943 -0.0553007514872548 0.0880368321059872 0.1845889…
HALLMARK_INFLAMMATORY_RESPONSE 0.157604297473634 0.161246534496149 0.122908302869241 0.152491659334837 0.128991843149957 0.159286751335084 0.105559564880275 0.130703132226193 0.106709724382302 0.1097887716897 0.16723242050955 0.0759648112329555 0.136306742680768 0.17305207265768 0.14076492469348 0.152484257768128 0.118673114359457 0.174723401667653 0.137155281203715 0.150577329365625 0.1375854060…
HALLMARK_INTERFERON_ALPHA_RESPONSE -0.442808511076671 -0.473318673794946 -0.417053286919287 -0.471804504723424 -0.534071908457118 -0.533481115323263 -0.561927332364517 -0.570256079633318 -0.545380673858238 -0.543316583575358 -0.531831004908975 -0.545324282662347 -0.545057832184508 -0.526704459875084 -0.484015571387581 -0.417957830997407 -0.504453752911655 -0.498860611744721 -0.566590009131631 -0.…
HALLMARK_INTERFERON_GAMMA_RESPONSE -0.321011312670918 -0.376926594171023 -0.406379242728482 -0.440718618142249 -0.448234907462537 -0.420675784988072 -0.427406886386933 -0.432439928669693 -0.409243269332093 -0.437112939264726 -0.350436152332631 -0.449748186459742 -0.451715475009145 -0.425815663137814 -0.339131387281199 -0.35739818544697 -0.409298089221161 -0.414611125897197 -0.38059307750644 -0.34…
HALLMARK_KRAS_SIGNALING_DN 0.445970155869776 0.351304925644774 0.405762830190418 0.463269911263593 0.438094706035433 0.4145884835587 0.390135238883362 0.295477816581598 0.46327942202728 0.462994599355888 0.439555262688335 0.398634634658486 0.446128352047189 0.471672813626051 0.430087268090674 0.46443285846806 0.425563759903994 0.433488306780496 0.427586061113685 0.437542440656946 0.41914972437786…
HALLMARK_KRAS_SIGNALING_UP 0.101906707432999 0.084336919551797 0.0801429216379249 0.092008804808643 0.0703146384538935 0.109513288907335 0.0449724513657312 0.0615530136326663 0.0817057325548707 0.09728592529866 0.0967202066223012 0.047918655887276 0.104504032325163 0.109202720446298 0.0983661360065163 0.108132108501227 0.0890838313070613 0.104333749189305 0.0775739276409811 0.129587413584906 0.07…
HALLMARK_MITOTIC_SPINDLE -0.364236561429777 -0.147335003143769 -0.188892078726291 -0.236052081927199 -0.230085191853426 -0.0742672971178411 -0.0825373975882779 0.135593401289782 -0.183848434199243 -0.1793931577157 -0.187147716961815 -0.023761567642082 -0.19745646540587 -0.170526172132339 -0.153875796288915 -0.0946777882494653 -0.198125484517045 -0.1815774488475 -0.143354065505686 -0.0461432610018…
HALLMARK_MTORC1_SIGNALING -0.288180542726126 -0.355561885618978 -0.134613035391948 -0.441139887636742 -0.355696839329566 -0.298275702171519 -0.160601182957304 -0.209689131491861 -0.236597154075393 -0.393344281352265 -0.192747314405532 -0.101761123318062 -0.334539003907268 -0.271516344757676 -0.276854027801067 -0.335871190449658 -0.284880719219291 -0.189777732155593 -0.238586300818058 -0.290141314…
HALLMARK_MYC_TARGETS_V1 -0.569928593729262 -0.628389179389224 -0.668321308117367 -0.568577601768327 -0.505072577944616 -0.628903726805115 -0.401316926204609 -0.48241024015163 -0.524289934952294 -0.502012462590371 -0.650942233147633 -0.45748358462626 -0.572669564160151 -0.641737482502548 -0.496180501294811 -0.710686562085421 -0.434632537969574 -0.510847455221681 -0.621349791467991 -0.6516632475310…
HALLMARK_MYC_TARGETS_V2 -0.382636836142103 -0.362331180536259 -0.312673353662175 -0.427861096904587 -0.228580831958273 -0.293201084627883 0.0351441456718233 -0.0799272952930494 -0.149224255591783 -0.2774283492159 -0.426581533666256 -0.132616335798582 -0.171825036987562 -0.281632711333377 -0.380211054899565 -0.473608503917701 -0.1725839348533 -0.187883989860513 -0.293066889567975 -0.36623737958238…
HALLMARK_MYOGENESIS 0.215877043852942 0.29174249344859 0.260594496877668 0.251177383347251 0.304664382356703 0.273362331293896 0.238217529922159 0.28102846819678 0.271053306063434 0.269260633279565 0.200494727428691 0.263403673473695 0.259373671617086 0.217995451610123 0.274667343976779 0.302320537242229 0.254585505357391 0.281923083972859 0.245809694963301 0.272355080853954 0.281070774984609 0.2…
HALLMARK_NOTCH_SIGNALING -0.07837083489417 -0.121895463626444 -0.0444541921433285 -0.131370294873591 -0.0684085881841907 -0.228039348177809 -0.0913944525490616 -0.150840314645607 0.0625332951544356 -0.0727691856080057 -0.0849431665238614 0.0438497075853896 -0.127337528255514 0.00904836097594511 -0.174708405760097 -0.177364043715845 -0.0528039018841401 -0.185587650512864 0.00345257507987901 -0.236…
HALLMARK_OXIDATIVE_PHOSPHORYLATION -0.537985951947656 -0.535661904724673 -0.395640087010287 -0.521308366310051 -0.560043255001377 -0.422234339446673 -0.428144188615117 -0.584891459807843 -0.495574210561388 -0.570301143533587 -0.447453582128433 -0.348535921354355 -0.375468764990931 -0.524295333973281 -0.375955775909683 -0.636444062037299 -0.445780073060444 -0.542840518540007 -0.486890221698802 -0.…
HALLMARK_P53_PATHWAY -0.0286521434413425 -0.116375783709617 -0.0156573106905316 -0.217461963278843 -0.196546546926712 -0.0370433852135786 -0.0504185439328713 -0.0327072407529097 -0.114529471553016 -0.201416139287861 -0.0938162336339948 0.073843634760742 -0.220021105668033 -0.0656622660111564 0.0112931689359183 -0.222080071708461 -0.139830731182795 0.00133632388889882 -0.0571434596668537 -0.058120…
HALLMARK_PANCREAS_BETA_CELLS 0.226384505759407 0.232551096380532 0.131366225133232 0.239987673722096 0.259174218764108 0.184207032943221 0.0889950556713654 0.111021089783439 0.192201059842193 0.266467051783837 0.285024478967688 0.17580868925273 0.211059479459804 0.215990953606112 0.189863255651702 0.236961968575756 0.221853439958735 0.187537728527082 0.183917513731854 0.203576972355003 0.14116037…
HALLMARK_PEROXISOME -0.0660854816740428 -0.0575976958885564 -0.0317365496453084 -0.11178548860915 -0.0706645520644635 -0.0982508145339933 -0.243829539040399 -0.075687498104427 -0.190234172741511 -0.00420678977279493 -0.0498441042818188 -0.16956022302941 -0.151687294349529 -0.110904644180818 -0.161598858883262 -0.097867261762337 -0.139144794851905 -0.0963263215650088 -0.0521585859825334 -0.1113856…
HALLMARK_PI3K_AKT_MTOR_SIGNALING -0.309268218137503 -0.215607946614832 -0.168736500264451 -0.300782357918866 -0.238817719668345 -0.162968923339393 -0.279995439042846 -0.209984020308272 -0.17701620234881 -0.267031638503607 -0.190263363381065 -0.201072216992945 -0.260771034348043 -0.139304757011007 -0.161116901734848 -0.196458443377971 -0.172569080599794 -0.183829609525128 -0.187699302217564 -0.217…
HALLMARK_PROTEIN_SECRETION -0.491754623431125 -0.472158542875366 -0.279459414820465 -0.408714577311362 -0.501366229413716 -0.358324724044864 -0.236249390908939 -0.428030132462505 -0.349897183586863 -0.413530557865379 -0.170734895628152 -0.270475884423638 -0.474387027613862 -0.340823506026358 -0.357471183996594 -0.199237976360571 -0.194053157100095 -0.241978632000119 -0.298529923219087 -0.27449599…
HALLMARK_REACTIVE_OXYGEN_SPECIES_PATHWAY -0.357688817837155 -0.443080874606285 -0.336824003658411 -0.50336757342055 -0.520936750715973 -0.357627840935304 -0.350277761921538 -0.335252264428519 -0.522885517471366 -0.27272874305178 -0.205682286053005 -0.384313813674666 -0.485896303501903 -0.453412792587832 -0.271896461204199 -0.433163695316318 -0.520995272036387 -0.457305442752045 -0.340210937052276…
HALLMARK_SPERMATOGENESIS 0.270678514008043 0.314703025876725 0.279517125580717 0.286291995368042 0.280361048654923 0.278601176127717 0.204128618182498 0.290635349155681 0.272559703490294 0.300017334013676 0.262919560469804 0.260412016581691 0.293751954702063 0.259035922966576 0.240047867180888 0.331019829198195 0.345247084790987 0.263269095989338 0.263270712894223 0.314460964188237 0.312793134728…
HALLMARK_TGF_BETA_SIGNALING -0.357623207763805 -0.337851088527659 -0.0983880497242911 -0.259556812576342 -0.226032799652675 -0.197784157016915 -0.101842171343162 -0.124751512370963 -0.483683760899627 -0.251152674804064 -0.226847411488523 -0.0114253128129921 -0.415639618509563 0.118945299027385 -0.215951566952489 -0.233765381850937 -0.2790260407384 -0.0496162740284138 -0.203028008501975 -0.1198601…
HALLMARK_TNFA_SIGNALING_VIA_NFKB 0.0112386185382065 -0.137357606094322 -0.0249862627721064 -0.208749642227826 -0.0974889701307715 0.0511644738534015 0.15767749290436 0.17963091765507 -0.17556782265002 -0.309083517014586 -0.0761787753340236 0.0201115741068417 -0.21160324220549 0.0432370840478462 0.0180568906417363 0.0432614301976408 -0.203660586075886 -0.0733923988689261 0.0655255390501633 0.04035…
HALLMARK_UNFOLDED_PROTEIN_RESPONSE -0.0801429754401136 -0.413679760906575 -0.189204393702926 -0.368084417819379 -0.185952831821733 -0.242397567366574 -0.115993379596539 -0.223652554425238 -0.240647866768022 -0.282906730604062 -0.124928287505389 -0.237570067306186 -0.470910663017881 -0.264580337807725 -0.252924212316326 -0.413261080721161 -0.271943588477236 -0.213379009323108 -0.248641877137528 -0…
HALLMARK_UV_RESPONSE_DN 0.132177159229239 0.100812847180003 0.0959696608104594 0.144545403838042 0.114928424366791 0.0843589242966434 0.0169143956508207 0.0749722466571635 -0.0248989318108628 0.103510854466518 0.0694103903511646 0.108862159470784 0.0924391680103085 0.105527238247558 -0.0597645480125626 0.087116806049602 0.0919940970076133 0.0539345081184198 0.16045701974483 0.0574331670259287 0.0…
HALLMARK_UV_RESPONSE_UP -0.190476510925028 -0.192889767980615 -0.061449977303375 -0.260053904048192 -0.227715507920683 -0.0673265348073491 -0.101293206295036 0.0125374977832778 -0.168452028370269 -0.196813774910211 -0.0500665132696727 -0.157428957681513 -0.226059968445135 -0.136949248692756 -0.0767457664299952 -0.172687733417928 -0.174776221601692 -0.063829877971491 -0.159256538929608 -0.11758388…
HALLMARK_WNT_BETA_CATENIN_SIGNALING 0.00644715258065912 -0.0651895695154278 -0.0976201067341354 -0.010458141802775 -0.0349539814514805 -0.0566270918126995 -0.0530060370659897 -0.0210896348190976 -0.0126549264802359 0.0224823612740048 -0.0474953265766284 -0.143014938114568 -0.0256554164777572 -0.0508813494664336 -0.0905787857311681 0.00572238076102383 -0.0115566018572272 -0.0931299397906337 -0.075…
HALLMARK_XENOBIOTIC_METABOLISM -0.0501370005840988 -0.027648834614084 0.0394689191313105 -0.0407391096415059 -0.0692980908784996 0.0279974572093459 -0.128072531873741 -0.0441677994376677 -0.0837976399617587 -0.0722573738265405 -0.0138591127297885 -0.0630544929128016 -0.042248322861863 0.0702688914736751 -0.0961617758642095 -0.00828848859263098 -0.122032229944661 -0.0917698721576872 -0.05059633170…
