# Supplementary material for: Fragile X mental retardation 1 gene FMR1 promotes proliferation, migration, and invasion of gastric cancer cells via c-MYC
Source: J Transl Med. 2025 Nov 3;23:1210. doi: 10.1186/s12967-025-07140-8 (PMC12581516; doi:10.1186/s12967-025-07140-8)
Supplement: Supplementary file 4 — Additional file 4. [file 12967_2025_7140_MOESM4_ESM.xls]

GeneID	log2FoldChange(KD-FMR1/NC)	Pvalue	Padj	Up/Down-Regulation
CORO7-PAM16	-3.265602121	0.000142516	0.008790291	Down
CST1	-2.020867433	7.08E-07	0.000126997	Down
DHRS9	-1.940762667	5.53E-06	0.000654886	Down
AKR1C1	-1.859868146	1.16E-45	1.85E-41	Down
EVI2B	-1.751120805	0.00033457	0.016650307	Down
IL33	-1.716451262	1.81E-07	3.85E-05	Down
IL1B	-1.540042288	5.05E-30	1.61E-26	Down
SLC6A12	-1.486892882	2.86E-10	1.47E-07	Down
GIPR	-1.405281388	9.73E-06	0.001042686	Down
H2BC4	-1.404569967	6.95E-10	3.00E-07	Down
CPAMD8	-1.39568054	0.000219754	0.011860044	Down
IL24	-1.33917612	1.43E-05	0.001418658	Down
STC1	-1.29939766	5.05E-37	4.04E-33	Down
PI3	-1.210484328	1.78E-32	9.49E-29	Down
TP53INP1	-1.19671259	0.000941134	0.036849562	Down
ANXA10	-1.167038179	1.89E-26	5.04E-23	Down
CEMIP	-1.134640956	1.04E-11	7.23E-09	Down
H2BC21	-1.134488605	5.15E-11	3.17E-08	Down
TMEM255B	-1.124053457	0.000190515	0.010603968	Down
EGR1	-1.059622464	6.13E-09	1.96E-06	Down
SERPINB3	-1.048939301	4.72E-07	9.09E-05	Down
SERPINB7	-1.042011202	0.000886518	0.035317036	Down
IGFBP1	-0.992248606	1.63E-22	3.25E-19	Down
SERPINB4	-0.991243011	3.66E-05	0.003048339	Down
TNFAIP6	-0.99118391	2.66E-05	0.002352287	Down
AKR1B1	-0.979051892	6.12E-32	2.44E-28	Down
AKR1C2	-0.951390586	2.26E-12	1.64E-09	Down
TMEM158	-0.947997525	1.85E-05	0.001744371	Down
ORAI3	-0.928454906	0.000284975	0.014798296	Down
SPDYE2B	-0.910653269	0.000456989	0.021222103	Down
CEACAM1	-0.907554317	9.60E-24	2.19E-20	Down
SYN3	-0.854539275	2.17E-19	3.15E-16	Down
LRRK1	-0.841678521	1.72E-13	1.53E-10	Down
ABCA1	-0.830981688	6.21E-07	0.000115322	Down
H2AC6	-0.822824839	6.65E-05	0.004893084	Down
MMP24OS	-0.818718784	2.12E-06	0.00030038	Down
FBXO2	-0.779996664	1.07E-06	0.000175729	Down
H2AC18	-0.753654851	2.81E-09	9.56E-07	Down
CCDC71L	-0.741449732	0.000110726	0.0072494	Down
KRT15	-0.740886557	0.000180654	0.010270279	Down
COL5A3	-0.739137876	1.41E-11	9.04E-09	Down
ZNF333	-0.737345086	6.18E-05	0.004622427	Down
VAMP2	-0.736616722	0.000879777	0.035136081	Down
ARRDC4	-0.732786954	3.94E-06	0.000507427	Down
CHST2	-0.706150581	1.25E-07	2.89E-05	Down
ANTXR2	-0.696764329	2.67E-13	2.24E-10	Down
DDX60	-0.695517006	4.61E-05	0.003702559	Down
TMEM45B	-0.693162376	3.30E-05	0.002772376	Down
SPRY4	-0.691485223	1.35E-09	5.40E-07	Down
AMPD3	-0.688474265	1.94E-07	4.08E-05	Down
ITGA2	-0.685918361	1.78E-12	1.42E-09	Down
LOC102723728	-0.675315108	3.01E-05	0.00261205	Down
TNC	-0.664275436	9.31E-05	0.006311631	Down
GEMIN8	-0.664228055	0.000240168	0.01281313	Down
ADM	-0.663631384	5.78E-15	5.77E-12	Down
ANO8	-0.661149722	0.0003277	0.016410703	Down
ZFP36	-0.656468157	0.000158106	0.009502425	Down
CA5B	-0.654997003	3.10E-05	0.002650847	Down
DUSP6	-0.654795259	9.20E-09	2.83E-06	Down
YPEL5	-0.652581627	1.36E-05	0.001358435	Down
H1-2	-0.644442497	1.61E-07	3.48E-05	Down
SCARA5	-0.634279193	2.66E-09	9.43E-07	Down
SEMA4B	-0.631557008	1.64E-09	6.38E-07	Down
SLC12A6	-0.625543107	1.89E-09	7.21E-07	Down
CARD6	-0.621577461	1.51E-10	8.33E-08	Down
CD68	-0.613307848	3.63E-06	0.000486745	Down
LOXL2	-0.607711599	2.21E-09	8.21E-07	Down
CRISPLD2	-0.606021516	1.20E-06	0.000188216	Down
ITGA5	-0.605251358	2.61E-16	3.20E-13	Down
HMGCL	-0.604991355	0.000181666	0.010291169	Down
LAMB2	-0.602795957	7.17E-08	1.88E-05	Down
SLPI	-0.599729975	2.08E-12	1.58E-09	Down
MYZAP	-0.598678679	9.95E-07	0.000167613	Down
RSAD2	-0.595369605	1.05E-05	0.001107852	Down
ULK1	-0.58220144	6.42E-10	2.85E-07	Down
GDF15	-0.581084803	0.000582968	0.025384851	Down
PNRC1	-0.576235533	2.41E-05	0.002197051	Down
SLC16A6	-0.575815844	8.96E-08	2.24E-05	Down
IQSEC2	-0.575296707	0.00034765	0.017194163	Down
TCTA	-0.5718152	0.000124817	0.007975831	Down
IL1A	-0.569479354	0.000492433	0.022285053	Down
TMEM87B	-0.568831757	5.80E-06	0.000681184	Down
GFPT2	-0.561478271	1.31E-08	3.89E-06	Down
IL6R	-0.560814538	0.000210645	0.011417359	Down
RHBDF1	-0.560519279	0.000714178	0.030102906	Down
LENG8	-0.554963606	0.000924234	0.036366119	Down
ATP2B4	-0.545801834	1.27E-11	8.45E-09	Down
PHLDA1	-0.544426884	6.43E-08	1.74E-05	Down
RPS27L	-0.543145979	1.49E-07	3.35E-05	Down
NDRG1	-0.54147001	5.95E-09	1.94E-06	Down
GLRX	-0.538849742	4.98E-06	0.000618142	Down
CD59	-0.536212375	4.18E-14	3.92E-11	Down
NT5E	-0.535210264	9.81E-10	4.12E-07	Down
TFPI	-0.5322901	1.77E-05	0.001692709	Down
ARHGEF4	-0.531587125	3.66E-06	0.000487047	Down
BCL6	-0.529896769	0.000435713	0.020413875	Down
TNFRSF10D	-0.528556597	1.30E-05	0.001324057	Down
S100A4	-0.525483762	6.91E-06	0.000788196	Down
AHNAK2	-0.521164723	3.43E-10	1.71E-07	Down
VPS9D1	-0.52037477	0.001125398	0.041140134	Down
KIAA0040	-0.514825047	3.26E-07	6.37E-05	Down
LHFPL2	-0.512503413	2.19E-06	0.000306616	Down
SERPINB1	-0.511751621	4.77E-10	2.24E-07	Down
ADGRE2	-0.50778334	9.53E-08	2.31E-05	Down
SNX9	-0.503390869	3.27E-07	6.37E-05	Down
TXNIP	-0.502397878	1.84E-10	9.80E-08	Down
PSCA	-0.501915739	1.89E-05	0.001764597	Down
CLIP2	-0.501033272	0.000112593	0.007311652	Down
ANGPTL4	-0.49790871	2.19E-05	0.002010863	Down
HIPK2	-0.495704182	8.63E-06	0.000951015	Down
CHMP1B	-0.494369145	0.000418217	0.01970966	Down
DDX60L	-0.490343795	0.000640626	0.027510771	Down
WNT5A	-0.489441094	1.46E-06	0.000225008	Down
STAT2	-0.488610807	8.85E-05	0.006145975	Down
CCDC9B	-0.475943633	0.000206647	0.011344291	Down
S100A10	-0.475141747	3.06E-09	1.02E-06	Down
POFUT2	-0.473958665	0.000503893	0.02261148	Down
ERN1	-0.473135615	0.000305848	0.015548298	Down
PLEKHG5	-0.472224795	0.000623241	0.02698179	Down
ABCG1	-0.468958989	5.18E-05	0.004075293	Down
GSN	-0.46835773	1.27E-05	0.001299963	Down
SH3BP2	-0.466473484	0.000274169	0.014360179	Down
SH3KBP1	-0.462312757	0.000194924	0.010737638	Down
FAM83A	-0.461469695	1.54E-06	0.000234462	Down
DUSP5	-0.458733144	9.17E-06	0.000996029	Down
PTK6	-0.458660477	2.76E-05	0.002413442	Down
ANPEP	-0.45798943	6.61E-07	0.000120031	Down
CDH13	-0.455146626	0.000106412	0.006995602	Down
MKLN1	-0.454189241	0.000777662	0.032184321	Down
SH3BGRL3	-0.453390096	2.44E-06	0.00033574	Down
CDKN1C	-0.453194697	0.000289311	0.014908851	Down
PLIN3	-0.450520597	0.000112186	0.007311652	Down
MARF1	-0.450049785	0.000257268	0.013608814	Down
PINK1	-0.446984224	0.000298282	0.015223831	Down
TPBG	-0.444329478	5.11E-07	9.72E-05	Down
NTN4	-0.442276949	7.82E-07	0.000136683	Down
ZNF385A	-0.440195014	0.000489753	0.022285053	Down
CALCOCO1	-0.440033722	0.001065099	0.039295494	Down
KLHDC2	-0.439912881	0.000505675	0.022627872	Down
DKK1	-0.439483794	1.01E-05	0.001074008	Down
SERINC3	-0.436210338	1.06E-07	2.52E-05	Down
SLC50A1	-0.431824842	5.46E-05	0.004215328	Down
IRGQ	-0.430849282	0.000583176	0.025384851	Down
DAP	-0.430001704	2.56E-07	5.18E-05	Down
BEST1	-0.429336464	0.000153672	0.009334249	Down
PORCN	-0.425943008	0.000114494	0.00737514	Down
SAT1	-0.425863525	8.94E-05	0.006159314	Down
GPRC5C	-0.425838668	0.000177226	0.010147614	Down
PTGS1	-0.425726487	9.97E-07	0.000167613	Down
SZT2	-0.420570026	0.000466646	0.021385536	Down
S100A6	-0.416466206	0.000281411	0.014691303	Down
CDKN1A	-0.416151709	7.33E-06	0.000824241	Down
OSMR	-0.415122807	6.79E-08	1.81E-05	Down
SMOX	-0.413926597	0.000637551	0.027452492	Down
FOLR1	-0.410679208	4.27E-05	0.0034627	Down
HBP1	-0.409293466	0.001318422	0.046596881	Down
ISY1-RAB43	-0.40839311	0.000811295	0.033403208	Down
CDA	-0.407106538	0.000406508	0.019269909	Down
HAS3	-0.403038636	0.001306809	0.046288867	Down
HK1	-0.397774669	1.35E-05	0.001354895	Down
MRPS6	-0.395045068	0.000363061	0.017765387	Down
CCNL2	-0.394910821	0.000105152	0.006941365	Down
MAFK	-0.394032218	8.20E-06	0.000909452	Down
ITGA3	-0.393058281	1.96E-06	0.000285278	Down
OASL	-0.39216728	1.09E-06	0.000177302	Down
MUC1	-0.387297548	2.58E-06	0.000352736	Down
LYST	-0.384101458	0.000455482	0.021213789	Down
NRBF2	-0.381325051	0.000948375	0.036951926	Down
FBN1	-0.37824828	5.29E-06	0.000635166	Down
CCNDBP1	-0.378175021	0.000334293	0.016650307	Down
RAB31	-0.375790848	1.13E-05	0.00117636	Down
LRP10	-0.375471764	0.000371547	0.017974606	Down
ALDH2	-0.372758551	0.000983014	0.037658621	Down
TSPAN13	-0.369723015	6.77E-05	0.004961088	Down
CDCP1	-0.36874608	2.06E-06	0.000296745	Down
HPCAL1	-0.368104055	0.000186176	0.010472423	Down
SERPINE2	-0.365498083	1.06E-06	0.000175729	Down
PLAUR	-0.362898058	0.000291746	0.014986013	Down
KYNU	-0.360258964	0.000372432	0.017974606	Down
SPRYD3	-0.35949525	0.001376292	0.048004945	Down
ANXA1	-0.353771179	8.63E-05	0.00604868	Down
SULF2	-0.353283276	0.000136207	0.008533028	Down
MXD1	-0.351443843	0.001367586	0.047805657	Down
OGA	-0.346596563	0.000240622	0.01281313	Down
TIMP3	-0.346417853	2.60E-05	0.002337118	Down
TMSB4X	-0.344867602	0.000379428	0.018257118	Down
IL1RL1	-0.340198853	0.000501108	0.022549877	Down
TSG101	-0.337738505	0.000770228	0.032042695	Down
TMBIM1	-0.337561321	0.000168634	0.009940717	Down
PDE2A	-0.335709457	0.000652693	0.027953807	Down
TMEM59	-0.334268171	0.000491327	0.022285053	Down
ANXA2	-0.332729034	3.70E-06	0.000488777	Down
CFB	-0.331995919	4.99E-05	0.003964572	Down
S100A11	-0.330161516	5.97E-05	0.004518767	Down
GPRC5A	-0.325280146	2.22E-06	0.000308944	Down
ZSWIM8	-0.32330621	0.000957111	0.037169261	Down
RTRAF	-0.321237229	0.000314669	0.015857527	Down
ABCC3	-0.320750505	0.000860983	0.034732823	Down
IER3	-0.318092194	0.000875493	0.035052624	Down
FTH1	-0.318026497	2.67E-05	0.002352287	Down
VMP1	-0.314962877	0.000919907	0.036285227	Down
IFIT3	-0.312760444	0.000827493	0.033895372	Down
HLA-E	-0.311865199	0.001232652	0.044363091	Down
H1-0	-0.309334646	0.001037677	0.038722465	Down
UBE2H	-0.301945142	0.000172031	0.009987827	Down
RAB5B	-0.301474296	0.000664271	0.028285245	Down
ATP1A1	-0.301345808	0.00013974	0.008686151	Down
LRP1	-0.301208523	0.001235638	0.044363091	Down
RCC2	0.300047399	9.99E-05	0.006672513	Up
SERBP1	0.302583803	0.000746793	0.031230409	Up
CDK6	0.303773406	0.055184591	0.493602376	Up
PABPC1	0.304372029	2.73E-05	0.002395857	Up
LIMCH1	0.306442699	0.000898517	0.035617395	Up
TUBA1C	0.306457978	8.34E-05	0.005896333	Up
COBL	0.309878434	0.001241333	0.044363091	Up
KRT18	0.31009904	0.000268378	0.014103108	Up
PLEKHA6	0.310737716	0.001134327	0.041371869	Up
AURKA	0.310746588	0.000958606	0.037169261	Up
TUBB4B	0.312361313	0.000632551	0.027310832	Up
SLC3A2	0.314972028	0.000745045	0.031230409	Up
COA7	0.317986682	0.001045047	0.038722465	Up
NUP205	0.318251421	0.000150554	0.009179769	Up
SSRP1	0.318830788	0.000166753	0.00986623	Up
MESD	0.31911573	0.000908287	0.035915544	Up
PCNA	0.319816603	8.89E-05	0.006146016	Up
RBMS2	0.320063269	0.000370999	0.017974606	Up
NUP153	0.321713262	0.001124112	0.041140134	Up
NCAPD3	0.325929776	0.000158259	0.009502425	Up
AARS1	0.327252743	0.00011435	0.00737514	Up
ANP32B	0.327497775	0.000319192	0.016034862	Up
RANBP1	0.328633563	0.000858434	0.034717694	Up
CDK4	0.32921134	0.000404694	0.019269909	Up
HMGB1	0.330039328	1.60E-05	0.00156284	Up
TFDP1	0.330073271	1.32E-05	0.00133556	Up
RPS2	0.33192342	0.001238079	0.044363091	Up
POLR1B	0.331992772	0.000123139	0.007900207	Up
CDCA5	0.333353309	0.001008881	0.038191648	Up
RACGAP1	0.334033385	0.000136742	0.008533028	Up
MCM6	0.334428398	0.00017256	0.009987827	Up
ALDH7A1	0.33534209	0.000820219	0.033683786	Up
RBMX	0.337241701	2.01E-05	0.001859081	Up
HNRNPDL	0.337866116	5.10E-05	0.004035468	Up
TUBA1B	0.339500386	1.62E-05	0.001570086	Up
ASF1B	0.341108008	0.001028693	0.038722465	Up
H2AZ1	0.341294536	0.000162936	0.009712342	Up
CTSC	0.341377471	6.26E-05	0.004650323	Up
KPNB1	0.341806826	1.73E-06	0.000258867	Up
G3BP2	0.341816561	0.00010458	0.006932255	Up
PHF19	0.344118086	0.001043568	0.038722465	Up
MCM3	0.344351567	9.32E-06	0.00100637	Up
PNPT1	0.345990023	0.001005837	0.038166841	Up
NUP210	0.347075723	2.46E-05	0.002222985	Up
CKS1B	0.347615218	8.53E-05	0.006000809	Up
DNAJC9	0.348557422	0.000977964	0.037555214	Up
SRSF1	0.349253949	0.000335958	0.016667498	Up
WWC1	0.350374627	6.19E-05	0.004622427	Up
ASNS	0.353060531	0.000682914	0.028937809	Up
CDC6	0.353497794	7.65E-05	0.005502153	Up
TUBB	0.354278144	3.06E-05	0.002631418	Up
CBX1	0.355048306	0.000145966	0.008934144	Up
SRSF2	0.355521324	0.001229783	0.044363091	Up
ATF4	0.35628837	0.000208401	0.011362497	Up
MCM2	0.356856747	0.000143947	0.008844454	Up
DDX21	0.357482577	0.00019117	0.010603968	Up
GMNN	0.357549733	0.000445732	0.020820391	Up
UBE2S	0.357752036	0.000515987	0.022896931	Up
PIK3C2B	0.358352571	0.000310857	0.015714987	Up
PTMA	0.36134698	1.80E-05	0.001711542	Up
KIF2C	0.362691994	0.000297517	0.015223831	Up
HMGN2	0.362861148	5.53E-06	0.000654886	Up
NOL11	0.363194922	0.000609893	0.026475655	Up
CCNF	0.363674675	0.001383388	0.048147326	Up
CLDN1	0.364639537	0.001364404	0.04779903	Up
DHFR	0.365111805	0.000566405	0.024858003	Up
DHX9	0.366451891	1.19E-06	0.000188216	Up
PRMT1	0.369307241	0.000459754	0.021227066	Up
SUPT16H	0.369782142	6.40E-05	0.004733433	Up
MYL9	0.370059248	0.001042383	0.038722465	Up
TRIM29	0.372057404	8.08E-05	0.005765904	Up
CDK2	0.375949755	1.93E-05	0.001794459	Up
ACACA	0.377287671	0.000947507	0.036951926	Up
PRC1	0.378991482	6.79E-06	0.000780457	Up
PLAC8	0.381230437	0.000838675	0.034095363	Up
CDCA7L	0.381564149	0.00051012	0.022763039	Up
ZWINT	0.383568227	4.82E-06	0.000606784	Up
CYP51A1	0.383885824	0.000191928	0.010609171	Up
CENPO	0.384058749	0.000965455	0.037321706	Up
GEMIN5	0.387299865	0.000230503	0.012398267	Up
AKAP12	0.388859857	0.000136411	0.008533028	Up
OLFML2A	0.389239632	0.000418252	0.01970966	Up
RRM2	0.389386056	1.93E-06	0.000283185	Up
CKS2	0.389868144	1.23E-05	0.001263105	Up
PRR11	0.390357116	5.54E-05	0.004252442	Up
CCNB2	0.391534463	0.000435752	0.020413875	Up
TRIB3	0.39250287	0.000134029	0.008496463	Up
MAOB	0.392539676	5.76E-05	0.004405121	Up
FAM83D	0.393410971	8.17E-05	0.005800557	Up
SHCBP1	0.393566579	7.14E-05	0.005208813	Up
FANCI	0.394392096	3.04E-05	0.002627712	Up
FANCD2	0.396201549	0.00098943	0.037813757	Up
GANAB	0.401100822	8.76E-06	0.000958916	Up
CCNB1	0.402286914	3.75E-06	0.000490497	Up
CHAF1A	0.40234036	0.001193988	0.043349919	Up
RRM1	0.4024439	8.63E-08	2.19E-05	Up
PTTG1	0.403197657	0.000171181	0.009987827	Up
TCF3	0.404111344	0.001301023	0.046186322	Up
IMPDH2	0.40489877	3.87E-05	0.003197502	Up
TTF2	0.406370046	0.00039513	0.018898796	Up
KCNAB2	0.408885479	0.001073765	0.039523936	Up
TYMS	0.408972883	4.17E-05	0.003400734	Up
CDC20	0.409654739	1.76E-05	0.001692709	Up
NCL	0.412816206	2.77E-09	9.56E-07	Up
SQLE	0.413096673	5.40E-05	0.004205619	Up
UBE2C	0.413607035	0.000175076	0.010076784	Up
GINS2	0.413672116	0.000188752	0.010543061	Up
SPAG5	0.415594043	0.000142306	0.008790291	Up
SLC7A5	0.415975502	1.79E-06	0.000264481	Up
FASN	0.416748559	2.43E-05	0.002204218	Up
CBX2	0.417530479	0.000765411	0.031925445	Up
EMP2	0.417918154	5.04E-06	0.000618142	Up
SKP2	0.420773155	1.60E-05	0.00156284	Up
POLA1	0.420830365	3.13E-05	0.002662258	Up
MCM7	0.421732753	1.20E-06	0.000188216	Up
IPO5	0.422304704	9.39E-08	2.31E-05	Up
WDR76	0.422760461	4.34E-05	0.003503795	Up
TOP2A	0.422899569	0.000897625	0.035617395	Up
TRIP13	0.425873086	5.07E-06	0.000618142	Up
STIL	0.426081712	0.000497115	0.022433368	Up
LMNB1	0.427376909	4.12E-05	0.003378054	Up
FBL	0.428218022	7.20E-05	0.005228502	Up
UNG	0.42988232	0.000184725	0.01042752	Up
NCAPG2	0.432308485	5.45E-05	0.004215328	Up
KIF18B	0.434719612	0.000359369	0.017717524	Up
CLSPN	0.434958355	0.000179738	0.010254697	Up
TK1	0.435468512	0.000286239	0.014798296	Up
GSTM1	0.436398993	0.000971268	0.037387959	Up
NPM1	0.437393101	1.47E-10	8.33E-08	Up
DHCR7	0.439721251	7.95E-05	0.005696961	Up
MCAM	0.440602782	7.31E-06	0.000824241	Up
BICD2	0.441660106	0.000481664	0.021984541	Up
STMN1	0.443714473	2.51E-08	7.02E-06	Up
INAVA	0.444982743	0.001047143	0.038722465	Up
MKI67	0.445925916	2.47E-07	5.12E-05	Up
NUP107	0.448403528	0.000100244	0.006672513	Up
NUSAP1	0.448429491	2.56E-07	5.18E-05	Up
TPX2	0.456583885	3.64E-08	1.00E-05	Up
CDK1	0.459514194	0.00023349	0.012516808	Up
MCM10	0.459983259	0.00015882	0.009502425	Up
TACC3	0.462549209	8.77E-05	0.006116517	Up
ALDH1B1	0.463255648	9.39E-05	0.006311631	Up
KLF4	0.463315991	0.000523154	0.023150656	Up
TMPO	0.464201158	7.35E-05	0.005315777	Up
RCC1	0.466353417	7.88E-06	0.00088047	Up
HSPD1	0.46736318	4.42E-10	2.14E-07	Up
INSIG1	0.467938677	0.000387025	0.018566761	Up
MSH2	0.470703289	9.40E-05	0.006311631	Up
IGFBP7	0.471196218	2.66E-05	0.002352287	Up
PSAT1	0.47291254	7.87E-07	0.000136683	Up
HMGB2	0.473448969	1.87E-05	0.001758318	Up
NCAPH	0.475407136	5.00E-06	0.000618142	Up
BUB1	0.476493608	1.56E-07	3.41E-05	Up
KIF23	0.482784125	3.66E-05	0.003048339	Up
EXO1	0.48518761	3.88E-05	0.003197502	Up
RPF2	0.486299859	0.001359364	0.04772713	Up
DUSP9	0.489307124	0.000459253	0.021227066	Up
KRT80	0.491768132	9.47E-09	2.86E-06	Up
NNMT	0.495753465	0.000210837	0.011417359	Up
NOLC1	0.498163553	2.83E-07	5.66E-05	Up
KIFC1	0.499066767	4.78E-05	0.003818258	Up
AJUBA	0.501983854	6.61E-07	0.000120031	Up
IL32	0.502510467	6.03E-05	0.004546609	Up
POGLUT3	0.504856205	1.09E-05	0.001141987	Up
PLK1	0.506750526	1.18E-06	0.000188216	Up
NDC1	0.509171765	1.50E-05	0.001482411	Up
CDC25A	0.509889931	7.53E-08	1.94E-05	Up
TPM4	0.510002889	2.07E-15	2.36E-12	Up
SGO1	0.510774693	0.001264452	0.045088429	Up
SLC27A2	0.522082796	6.40E-06	0.000740919	Up
UHRF1	0.524352083	1.36E-08	3.95E-06	Up
SKA3	0.526064576	0.000513351	0.022843397	Up
PBK	0.529999237	0.00104039	0.038722465	Up
FOXM1	0.532665594	3.56E-06	0.000481451	Up
MTSS2	0.534397709	9.28E-05	0.006311631	Up
BIRC5	0.538587811	1.14E-07	2.68E-05	Up
GTSE1	0.542349855	3.80E-06	0.000493724	Up
TICRR	0.5455527	5.87E-05	0.004466341	Up
ANLN	0.548469928	1.17E-05	0.001213747	Up
CDCA8	0.555140129	6.00E-06	0.000699995	Up
KIF4A	0.562493578	2.11E-06	0.00030038	Up
TCOF1	0.565480894	1.55E-07	3.41E-05	Up
FBXO5	0.569931277	0.000363648	0.017765387	Up
PCLAF	0.571885323	0.000134677	0.008503805	Up
CCDC34	0.576682894	0.000306586	0.015548298	Up
FOXF2	0.580939038	0.000997623	0.038035862	Up
PHGDH	0.603949442	5.20E-06	0.000629338	Up
NDC80	0.605256701	9.40E-05	0.006311631	Up
MEST	0.605957756	0.000774761	0.032147545	Up
BUB1B	0.609728569	1.09E-09	4.48E-07	Up
MELK	0.609782758	5.59E-07	0.000105113	Up
MTARC1	0.612181533	1.47E-07	3.34E-05	Up
WDR43	0.614205165	3.22E-05	0.002723044	Up
MYC	0.615031644	6.41E-10	2.85E-07	Up
DBF4B	0.619080549	0.00024199	0.012843151	Up
EFEMP1	0.625116237	2.54E-09	9.22E-07	Up
DIAPH3	0.629801571	7.40E-07	0.000131286	Up
TGIF2	0.630004708	0.000265298	0.013987235	Up
DCN	0.633574195	6.33E-09	1.98E-06	Up
MYBL2	0.63486792	7.55E-11	4.47E-08	Up
MAD2L1	0.639560712	1.72E-06	0.000258867	Up
KIF26A	0.647778365	4.77E-06	0.000604359	Up
KIF15	0.661872095	0.000870094	0.034924018	Up
CDH2	0.668473363	1.44E-06	0.000223091	Up
ID3	0.683300867	1.48E-08	4.23E-06	Up
TGFBI	0.721695659	4.70E-15	5.01E-12	Up
VTN	0.860688253	0.000741058	0.031153708	Up
PLD6	0.868674964	0.001239855	0.044363091	Up
OLR1	0.978860413	9.04E-07	0.000155208	Up
JDP2	1.009642186	4.58E-06	0.000584899	Up
MID1	1.161380125	0.000208314	0.011362497	Up
IL18	1.21331857	6.39E-19	8.51E-16	Up
THBS1	1.263588636	6.30E-21	1.01E-17	Up
NEGR1	1.305480431	0.000175358	0.010076784	Up
FGB	1.583889887	0.00036045	0.017717524	Up
MMP7	2.288848661	0.000664994	0.028285245	Up
